# Supplementary material for: Kullback–Leibler Divergence of an Open-Queuing Network of a Cell-Signal-Transduction Cascade
Source: Entropy (Basel). 2023 Feb 10;25(2):326. doi: 10.3390/e25020326 (PMC9955153; doi:10.3390/e25020326)
Supplement: Supplementary file 1 [file entropy-25-00326-s001.zip]

Archive with 1 entries (1 files):
- entropy-2178528-supplementary.pdf
